# Supplementary material for: How to identify peer-reviewed publications: Open-identity labels in scholarly book publishing
Source: PLoS One. 2019 Mar 25;14(3):e0214423. doi: 10.1371/journal.pone.0214423 (PMC6433260; doi:10.1371/journal.pone.0214423)
Supplement: S1 File — (XLSX) [file pone.0214423.s001.xlsx]

## Sheet: Dataset_B1
Author id	What area of knowledge does your monograph represent (in the case of many areas, please select the most suitable one)?	Was your monograph related to academic promotion?	How was your monograph related to academic promotion?	Did you send a book proposal to [PUBLISHER NAME]?	Did the publishing house initially assess your monograph’s manuscript before the review process?	Was your manuscript peer-reviewed?	Did you provide the publisher with potential reviewers’ names?	How many reviewers evaluated your manuscript?	Have you received any review(s)?	What form did the review(s) take?	Did the review(s) contain an explicit conclusion?	Did you need to revise the manuscript while considering all or some comments from reviewers?	Did you need to prepare a written response to review(s)?	Was the manuscript submitted to reviewers for re-evaluation?	In your opinion, was/were the review(s) reliable?	Please indicate your gender	Please indicate the degree/title that you held at the time of publishing this monograph	Publisher id	S1: Open-identity labels confirm that monographs have been peer-reviewed	S2: Ph.D.-level researchers or other experts from the pertinent field peer-review manuscripts	S3: Publishers give reviewers explicit evaluation criteria	S4: Publishers send reviews to authors	S5: Publishers ask the reviewers for permission to publish their names	S6: Publishers archive the documents produced during the peer-review process
1	Humanities	Yes	Ph.D habil.	Yes	Yes	Yes	Yes	2	Yes	Descriptive form	Yes	Yes	Yes	No	Yes	male	Ph.D	1	Yes	Yes	Yes	Yes	Yes	Yes
2	Social sciences	No	N/A	Yes	I do not know	Yes	Yes	1	Yes	Descriptive form	Yes	Yes	No	I do not know	Yes	female	Ph.D	1	Yes	Yes	Yes	Yes	Yes	Yes
3	Social sciences	Yes	Professor	Yes	I do not know	Yes	No	1	Yes	Descriptive form	Yes	Yes	Yes	I do not know	Yes	male	Ph.D habil.	1	Yes	Yes	Yes	Yes	Yes	Yes
4	Social sciences	Yes	Ph.D habil.	Yes	Yes	Yes	No	1	Yes	Descriptive form	Yes	Yes	Yes	I do not know	Yes	female	Ph.D	1	Yes	Yes	Yes	Yes	Yes	Yes
5	Social sciences	Yes	Ph.D habil.	Yes	Yes	Yes	Yes	3	Yes	Descriptive form	Yes	Yes	Yes	Yes	Yes	female	Professor	1	Yes	Yes	Yes	Yes	Yes	Yes
6	Engineering and Technology	No	N/A	Yes	No	Yes	Yes	1	Yes	Descriptive form	Yes	Yes	Yes	Yes	Yes	female	Ph.D	1	Yes	Yes	Yes	Yes	Yes	Yes
7	Social sciences	No	N/A	Yes	No	Yes	Yes	1	Yes	Descriptive form	Yes	No	Yes	No	Yes	male	Ph.D	1	Yes	Yes	Yes	Yes	Yes	Yes
8	Social sciences	Yes	Ph.D habil.	Yes	Yes	Yes	Yes	1	Yes	Descriptive form	Yes	No	Yes	No	Yes	female	Ph.D	1	Yes	Yes	Yes	Yes	Yes	Yes
9	Engineering and Technology	No	N/A	No	I do not know	Yes	Yes	2	Yes	Descriptive form	Yes	Yes	No	No	Yes	male	Ph.D habil.	2	Yes	N/A	Yes	Yes	No	Yes
10	Engineering and Technology	Yes	Ph.D habil.	Yes	Yes	Yes	Yes	2	Yes	Descriptive form	Yes	Yes	No	No	Yes	male	Ph.D	2	Yes	N/A	Yes	Yes	No	Yes
11	Engineering and Technology	Yes	Professor	Yes	No	Yes	Yes	2	Yes	Descriptive form	Yes	Yes	No	No	Yes	male	Ph.D habil.	2	Yes	N/A	Yes	Yes	No	Yes
12	Engineering and Technology	Yes	Ph.D habil.	Yes	I do not know	Yes	Yes	2	Yes	Descriptive form	Yes	Yes	No	I do not know	Yes	male	Ph.D	2	Yes	N/A	Yes	Yes	No	Yes
13	Engineering and Technology	No	N/A	Yes	Yes	Yes	Yes	2	Yes	Descriptive form	Yes	Yes	No	No	Yes	female	Ph.D habil.	2	Yes	N/A	Yes	Yes	No	Yes
14	Engineering and Technology	No	N/A	Yes	I do not know	Yes	Yes	2	Yes	Descriptive form	Yes	Yes	No	I do not know	Yes	male	Professor	2	Yes	N/A	Yes	Yes	No	Yes
15	Engineering and Technology	Yes	Ph.D habil.	Yes	Yes	Yes	No	2	Yes	Descriptive form	Yes	Yes	No	I do not know	Yes	male	Ph.D	2	Yes	N/A	Yes	Yes	No	Yes
16	Engineering and Technology	Yes	Ph.D habil.	No	No	Yes	No	3	No	N/A	N/A	N/A	N/A	N/A	N/A	male	Ph.D	2	Yes	N/A	Yes	Yes	No	Yes
17	Engineering and Technology	Yes	Ph.D habil.	No	Yes	Yes	No	3	Yes	Questionnaire with descriptive part	Yes	Yes	No	No	Yes	male	Ph.D	2	Yes	N/A	Yes	Yes	No	Yes
18	Engineering and Technology	Yes	Ph.D habil.	No	Yes	Yes	No	1	Yes	Descriptive form	Yes	Yes	No	I do not know	Yes	male	Ph.D	2	Yes	N/A	Yes	Yes	No	Yes
19	Natural Sciences	Yes	Ph.D habil.	Yes	No	Yes	Yes	1	Yes	Descriptive form	Yes	Yes	No	No	Yes	female	Ph.D	2	Yes	N/A	Yes	Yes	No	Yes
20	Engineering and Technology	Yes	Ph.D habil.	No	Yes	Yes	Yes	2	Yes	Descriptive form	Yes	Yes	No	No	Yes	male	Ph.D	2	Yes	N/A	Yes	Yes	No	Yes
21	Engineering and Technology	No	N/A	No	I do not know	Yes	Yes	2	No	N/A	N/A	N/A	N/A	N/A	N/A	female	Ph.D	2	Yes	N/A	Yes	Yes	No	Yes
22	Engineering and Technology	No	N/A	No	Yes	Yes	Yes	2	Yes	Descriptive form	Yes	Yes	No	No	Yes	male	Ph.D	2	Yes	N/A	Yes	Yes	No	Yes
23	Engineering and Technology	Yes	Ph.D habil.	No	No	Yes	Yes	2	Yes	Descriptive form	Yes	Yes	Yes	No	Yes	female	Ph.D	3	Yes	N/A	Yes	Yes	No	Yes
24	Engineering and Technology	No	N/A	Yes	No	Yes	No	2	Yes	Descriptive form	Yes	Yes	Yes	I do not know	Yes	male	Ph.D	3	Yes	N/A	Yes	Yes	No	Yes
25	Engineering and Technology	Yes	Ph.D habil.	Yes	Yes	Yes	No	2	Yes	Descriptive form	Yes	Yes	No	No	Yes	male	Ph.D	3	Yes	N/A	Yes	Yes	No	Yes
26	Engineering and Technology	Yes	Ph.D habil.	No	I do not know	Yes	No	2	Yes	Descriptive form	Yes	Yes	Yes	I do not know	Yes	male	Ph.D	3	Yes	N/A	Yes	Yes	No	Yes
27	Engineering and Technology	Yes	Ph.D habil.	No	No	No	N/A	N/A	N/A	N/A	N/A	N/A	N/A	N/A	N/A	male	Ph.D	3	Yes	N/A	Yes	Yes	No	Yes
28	Engineering and Technology	Yes	Ph.D habil.	Yes	Yes	Yes	No	2	Yes	Descriptive form	Yes	Yes	No	No	Yes	male	Ph.D	3	Yes	N/A	Yes	Yes	No	Yes
29	Engineering and Technology	No	N/A	No	I do not know	Yes	Yes	2	Yes	Descriptive form	Yes	Yes	No	I do not know	Yes	female	Ph.D	3	Yes	N/A	Yes	Yes	No	Yes
30	Engineering and Technology	Yes	Ph.D habil.	Yes	I do not know	Yes	No	2	Yes	Descriptive form	Yes	Yes	No	I do not know	Yes	male	Ph.D	3	Yes	N/A	Yes	Yes	No	Yes
31	Engineering and Technology	Yes	Ph.D habil.	Yes	Yes	Yes	No	2	Yes	Descriptive form	Yes	Yes	Yes	Yes	Yes	male	Ph.D	3	Yes	N/A	Yes	Yes	No	Yes
32	Social sciences	Yes	Ph.D habil.	Yes	I do not know	Yes	Yes	2	Yes	Descriptive form	Yes	Yes	No	No	Yes	female	Ph.D	4	Yes	Yes	Yes	Yes	Yes	Yes
33	Humanities	No	N/A	Yes	Yes	Yes	Yes	2	Yes	Descriptive form	Yes	Yes	No	No	Yes	female	Ph.D	4	Yes	Yes	Yes	Yes	Yes	Yes
34	Social sciences	No	N/A	Yes	No	Yes	Yes	2	Yes	Descriptive form	Yes	Yes	No	No	Yes	female	Ph.D habil.	4	Yes	Yes	Yes	Yes	Yes	Yes
35	Social sciences	No	N/A	Yes	No	Yes	Yes	1	Yes	Descriptive form	Yes	Yes	No	I do not know	Yes	male	Ph.D	4	Yes	Yes	Yes	Yes	Yes	Yes
36	Humanities	Yes	Ph.D habil.	Yes	No	Yes	Yes	2	Yes	Descriptive form	Yes	Yes	No	No	Yes	female	Ph.D	4	Yes	Yes	Yes	Yes	Yes	Yes
37	Humanities	Yes	Ph.D habil.	Yes	Yes	Yes	Yes	2	Yes	Descriptive form	Yes	Yes	No	No	Yes	female	Ph.D	4	Yes	Yes	Yes	Yes	Yes	Yes
38	Social sciences	No	N/A	Yes	I do not know	Yes	Yes	2	Yes	Descriptive form	Yes	Yes	Yes	I do not know	Yes	female	Professor	4	Yes	Yes	Yes	Yes	Yes	Yes
39	Humanities	No	N/A	Yes	No	Yes	Yes	1	Yes	Descriptive form	Yes	No	No	No	Yes	female	Ph.D	4	Yes	Yes	Yes	Yes	Yes	Yes
40	Social sciences	No	N/A	No	No	Yes	Yes	2	Yes	Descriptive form	No	Yes	Yes	Yes	Yes	male	Ph.D	4	Yes	Yes	Yes	Yes	Yes	Yes
41	Engineering and Technology	Yes	Ph.D habil.	Yes	I do not know	Yes	Yes	3	Yes	Descriptive form	Yes	Yes	No	No	Yes	male	Ph.D	4	Yes	Yes	Yes	Yes	Yes	Yes
42	Social sciences	Yes	Ph.D habil.	No	I do not know	Yes	Yes	2	Yes	Descriptive form	Yes	No	No	No	Yes	female	Ph.D	4	Yes	Yes	Yes	Yes	Yes	Yes
43	Social sciences	No	N/A	Yes	Yes	No	N/A	N/A	N/A	N/A	N/A	N/A	N/A	N/A	N/A	female	Ph.D	5	Yes	Yes	No	Yes	No	Yes
44	Social sciences	No	N/A	No	I do not know	Yes	Yes	2	Yes	Descriptive form	Yes	Yes	Yes	Yes	Yes	female	Ph.D habil.	5	Yes	Yes	No	Yes	No	Yes
45	Social sciences	Yes	Ph.D habil.	Yes	Yes	Yes	No	2	Yes	Descriptive form	Yes	Yes	No	I do not know	Yes	male	Ph.D	5	Yes	Yes	No	Yes	No	Yes
46	Social sciences	No	N/A	Yes	I do not know	Yes	Yes	2	Yes	Descriptive form	Yes	Yes	No	I do not know	Yes	female	Ph.D	5	Yes	Yes	No	Yes	No	Yes
47	Humanities	Yes	Ph.D habil.	No	I do not know	Yes	Yes	1	Yes	Descriptive form	Yes	Yes	No	I do not know	Yes	female	Ph.D	6	Yes	Yes	No	Yes	Yes	Yes
48	Humanities	Yes	Ph.D habil.	No	I do not know	Yes	Yes	1	Yes	Descriptive form	Yes	No	Yes	No	Yes	male	Ph.D	6	Yes	Yes	No	Yes	Yes	Yes
49	Social sciences	Yes	Ph.D habil.	No	I do not know	Yes	Yes	1	Yes	Descriptive form	Yes	Yes	Yes	I do not know	No	female	Ph.D	6	Yes	Yes	No	Yes	Yes	Yes
50	Humanities	Yes	Ph.D habil.	Yes	I do not know	Yes	Yes	1	Yes	Descriptive form	Yes	Yes	Yes	No	Yes	female	Ph.D habil.	6	Yes	Yes	No	Yes	Yes	Yes
51	Humanities	No	N/A	No	No	Yes	Yes	1	Yes	Descriptive form	Yes	Yes	No	I do not know	Yes	male	Professor	6	Yes	Yes	No	Yes	Yes	Yes
52	Medical and Health sciences	Yes	Ph.D habil.	Yes	Yes	Yes	No	1	Yes	Descriptive form	Yes	Yes	Yes	No	Yes	female	Ph.D habil.	6	Yes	Yes	No	Yes	Yes	Yes
53	Social sciences	Yes	Ph.D habil.	Yes	Yes	Yes	Yes	2	Yes	Descriptive form	Yes	Yes	No	Yes	Yes	male	Ph.D	6	Yes	Yes	No	Yes	Yes	Yes
54	Humanities	Yes	Ph.D habil.	No	Yes	Yes	Yes	1	Yes	Descriptive form	Yes	No	Yes	No	Yes	female	Ph.D	6	Yes	Yes	No	Yes	Yes	Yes
55	Humanities	Yes	Ph.D habil.	No	No	Yes	No	1	Yes	Descriptive form	Yes	No	No	No	Yes	male	Ph.D	6	Yes	Yes	No	Yes	Yes	Yes
56	Humanities	Yes	Ph.D habil.	Yes	I do not know	Yes	Yes	1	Yes	Descriptive form	Yes	Yes	No	No	Yes	female	Ph.D	6	Yes	Yes	No	Yes	Yes	Yes
57	Humanities	No	N/A	Yes	Yes	Yes	Yes	2	Yes	Descriptive form	Yes	Yes	Yes	Yes	Yes	male	Ph.D	6	Yes	Yes	No	Yes	Yes	Yes
58	Humanities	Yes	Professor	Yes	Yes	Yes	No	1	Yes	Descriptive form	Yes	No	Yes	No	Yes	female	Ph.D habil.	6	Yes	Yes	No	Yes	Yes	Yes
59	Social sciences	No	N/A	Yes	Yes	Yes	No	1	Yes	Descriptive form	Yes	Yes	Yes	Yes	Yes	male	Ph.D	7	Yes	Yes	Yes	Yes	No	Yes
60	Social sciences	Yes	Ph.D habil.	Yes	I do not know	Yes	No	2	Yes	Descriptive form	Yes	Yes	Yes	I do not know	Yes	male	Ph.D	7	Yes	Yes	Yes	Yes	No	Yes
61	Social sciences	No	N/A	Yes	Yes	Yes	No	1	Yes	Descriptive form	Yes	Yes	Yes	No	Yes	male	Professor	7	Yes	Yes	Yes	Yes	No	Yes
62	Social sciences	Yes	Ph.D habil.	No	Yes	Yes	Yes	2	Yes	Descriptive form	Yes	Yes	Yes	I do not know	Yes	male	Ph.D	7	Yes	Yes	Yes	Yes	No	Yes
63	Social sciences	Yes	Ph.D habil.	No	I do not know	Yes	Yes	2	Yes	Descriptive form	Yes	Yes	Yes	No	Yes	female	Ph.D	7	Yes	Yes	Yes	Yes	No	Yes
64	Social sciences	Yes	Ph.D habil.	Yes	Yes	Yes	Yes	2	Yes	Descriptive form	Yes	Yes	Yes	I do not know	Yes	male	Ph.D	7	Yes	Yes	Yes	Yes	No	Yes
65	Social sciences	Yes	Ph.D habil.	No	Yes	Yes	No	2	Yes	Descriptive form	Yes	Yes	Yes	No	Yes	female	Ph.D habil.	7	Yes	Yes	Yes	Yes	No	Yes
66	Social sciences	Yes	Ph.D habil.	Yes	I do not know	Yes	Yes	2	Yes	Descriptive form	Yes	Yes	Yes	I do not know	Yes	female	Ph.D	7	Yes	Yes	Yes	Yes	No	Yes
67	Natural Sciences	Yes	Ph.D habil.	No	No	Yes	No	2	Yes	Descriptive form	Yes	Yes	Yes	Yes	Yes	male	Ph.D	7	Yes	Yes	Yes	Yes	No	Yes
68	Social sciences	Yes	Ph.D habil.	Yes	Yes	Yes	Yes	2	Yes	Descriptive form	Yes	Yes	Yes	I do not know	Yes	female	Ph.D	7	Yes	Yes	Yes	Yes	No	Yes
69	Social sciences	Yes	Ph.D habil.	Yes	Yes	Yes	Yes	2	Yes	Descriptive form	Yes	Yes	Yes	Yes	Yes	male	Ph.D	7	Yes	Yes	Yes	Yes	No	Yes
70	Social sciences	Yes	Professor	Yes	Yes	Yes	Yes	1	Yes	Descriptive form	Yes	Yes	Yes	I do not know	Yes	male	Ph.D habil.	7	Yes	Yes	Yes	Yes	No	Yes
71	Social sciences	Yes	Professor	Yes	I do not know	Yes	Yes	1	Yes	Descriptive form	Yes	No	Yes	No	Yes	female	Ph.D habil.	7	Yes	Yes	Yes	Yes	No	Yes
72	Social sciences	No	N/A	No	No	Yes	Yes	1	Yes	Descriptive form	Yes	Yes	No	No	Yes	male	Ph.D	7	Yes	Yes	Yes	Yes	No	Yes
73	Social sciences	Yes	Ph.D habil.	Yes	Yes	Yes	Yes	2	Yes	Descriptive form	Yes	Yes	Yes	I do not know	Yes	male	Ph.D	7	Yes	Yes	Yes	Yes	No	Yes
74	Social sciences	Yes	Ph.D habil.	No	Yes	Yes	Yes	2	Yes	Descriptive form	Yes	Yes	Yes	No	Yes	female	Ph.D	7	Yes	Yes	Yes	Yes	No	Yes
75	Social sciences	No	N/A	Yes	Yes	Yes	Yes	2	Yes	Descriptive form	Yes	No	No	No	Yes	male	Ph.D	8	Yes	Yes	Yes	Yes	No	Yes
76	Humanities	Yes	Ph.D	Yes	No	Yes	No	2	Yes	Descriptive form	Yes	Yes	No	No	Yes	female	Ph.D	8	Yes	Yes	Yes	Yes	No	Yes
77	Humanities	Yes	Ph.D habil.	Yes	Yes	No	N/A	N/A	N/A	N/A	N/A	N/A	N/A	N/A	N/A	male	Ph.D	8	Yes	Yes	Yes	Yes	No	Yes
78	Social sciences	No	N/A	Yes	No	Yes	Yes	1	Yes	Descriptive form	Yes	Yes	No	No	Yes	female	Ph.D	8	Yes	Yes	Yes	Yes	No	Yes
79	Humanities	No	N/A	No	I do not know	Yes	Yes	1	Yes	Descriptive form	Yes	Yes	No	No	Yes	male	Ph.D	8	Yes	Yes	Yes	Yes	No	Yes
80	Humanities	No	N/A	Yes	No	Yes	Yes	1	Yes	Descriptive form	Yes	Yes	No	No	Yes	male	Ph.D	8	Yes	Yes	Yes	Yes	No	Yes
81	Social sciences	No	N/A	Yes	I do not know	Yes	Yes	1	Yes	Descriptive form	Yes	Yes	Yes	I do not know	Yes	male	Ph.D	8	Yes	Yes	Yes	Yes	No	Yes
82	Humanities	Yes	Ph.D habil.	Yes	I do not know	Yes	Yes	2	Yes	Descriptive form	Yes	Yes	Yes	I do not know	Yes	female	Ph.D	9	Yes	Yes	No	Yes	No	Yes
83	Humanities	Yes	Ph.D habil.	No	I do not know	Yes	Yes	2	Yes	Descriptive form	Yes	Yes	No	No	Yes	female	Ph.D	9	Yes	Yes	No	Yes	No	Yes
84	Humanities	Yes	Ph.D habil.	Yes	I do not know	Yes	Yes	2	Yes	Descriptive form	Yes	No	No	I do not know	Yes	female	Ph.D	9	Yes	Yes	No	Yes	No	Yes
85	Social sciences	No	N/A	No	I do not know	Yes	Yes	1	No	N/A	N/A	N/A	N/A	N/A	N/A	female	Ph.D	9	Yes	Yes	No	Yes	No	Yes
86	Humanities	Yes	Ph.D habil.	Yes	I do not know	Yes	Yes	2	Yes	Descriptive form	Yes	Yes	Yes	I do not know	Yes	female	Ph.D	9	Yes	Yes	No	Yes	No	Yes
87	Humanities	Yes	Professor	Yes	Yes	Yes	Yes	1	Yes	Descriptive form	Yes	Yes	Yes	No	Yes	female	Ph.D habil.	9	Yes	Yes	No	Yes	No	Yes
88	Social sciences	Yes	Ph.D habil.	No	I do not know	Yes	Yes	2	Yes	Descriptive form	Yes	Yes	No	No	Yes	female	Ph.D	10	Yes	Yes	No	Yes	No	Yes
89	Social sciences	Yes	Ph.D habil.	No	I do not know	Yes	Yes	2	Yes	Descriptive form	Yes	Yes	Yes	I do not know	Yes	female	Ph.D	10	Yes	Yes	No	Yes	No	Yes
90	Social sciences	Yes	Ph.D habil.	No	No	Yes	Yes	2	Yes	Descriptive form	No	Yes	No	No	Yes	female	Ph.D	10	Yes	Yes	No	Yes	No	Yes
91	Agricultural sciences	Yes	Ph.D habil.	Yes	Yes	Yes	Yes	2	Yes	Descriptive form	Yes	Yes	No	Yes	Yes	female	Ph.D	10	Yes	Yes	No	Yes	No	Yes
92	Agricultural sciences	Yes	Ph.D habil.	No	I do not know	Yes	No	2	Yes	Descriptive form	Yes	Yes	No	Yes	Yes	female	Ph.D	10	Yes	Yes	No	Yes	No	Yes
93	Agricultural sciences	Yes	Ph.D habil.	Yes	I do not know	Yes	No	2	Yes	Questionnaire with descriptive part	Yes	Yes	No	No	Yes	female	Ph.D	10	Yes	Yes	No	Yes	No	Yes
94	Natural Sciences	Yes	Ph.D habil.	Yes	I do not know	Yes	Yes	2	Yes	Descriptive form	Yes	No	No	No	Yes	male	Ph.D	10	Yes	Yes	No	Yes	No	Yes
95	Social sciences	Yes	Professor	Yes	I do not know	Yes	No	2	Yes	Descriptive form	Yes	Yes	No	No	Yes	female	Professor	10	Yes	Yes	No	Yes	No	Yes
96	Agricultural sciences	Yes	Ph.D habil.	Yes	Yes	Yes	No	4	Yes	Descriptive form	Yes	No	Yes	No	Yes	female	Ph.D habil.	10	Yes	Yes	No	Yes	No	Yes
97	Social sciences	No	N/A	No	I do not know	Yes	Yes	2	Yes	Descriptive form	Yes	No	No	No	Yes	female	Ph.D	10	Yes	Yes	No	Yes	No	Yes
98	Natural Sciences	Yes	Ph.D habil.	No	No	Yes	Yes	2	Yes	Descriptive form	Yes	Yes	No	No	Yes	male	Ph.D	10	Yes	Yes	No	Yes	No	Yes
99	Agricultural sciences	Yes	Ph.D habil.	Yes	Yes	Yes	No	2	Yes	Descriptive form	Yes	Yes	No	No	Yes	female	Ph.D	10	Yes	Yes	No	Yes	No	Yes
100	Humanities	Yes	Ph.D	Yes	Yes	Yes	Yes	2	Yes	Descriptive form	Yes	No	No	I do not know	Yes	female	Ph.D	11	Yes	Yes	Yes	Yes	No	Yes
101	Humanities	Yes	Ph.D habil.	Yes	I do not know	Yes	No	2	Yes	Descriptive form	Yes	Yes	No	No	Yes	female	Ph.D	11	Yes	Yes	Yes	Yes	No	Yes
102	Humanities	Yes	Ph.D habil.	Yes	I do not know	Yes	No	1	Yes	Descriptive form	Yes	Yes	No	No	Yes	male	Ph.D	11	Yes	Yes	Yes	Yes	No	Yes
103	Humanities	Yes	Ph.D habil.	Yes	I do not know	Yes	Yes	2	Yes	Descriptive form	Yes	No	No	No	Yes	female	Ph.D	11	Yes	Yes	Yes	Yes	No	Yes
104	Humanities	Yes	Professor	Yes	Yes	Yes	No	2	Yes	Descriptive form	Yes	No	No	No	Yes	male	Ph.D habil.	11	Yes	Yes	Yes	Yes	No	Yes
105	Humanities	No	N/A	No	Yes	Yes	Yes	2	Yes	Descriptive form	Yes	No	No	No	Yes	male	Ph.D	13	Yes	Yes	No	Yes	No	Yes
106	Humanities	Yes	Ph.D habil.	Yes	Yes	Yes	No	1	Yes	Descriptive form	Yes	Yes	No	I do not know	Yes	female	Ph.D	13	Yes	Yes	No	Yes	No	Yes
107	Social sciences	Yes	Ph.D habil.	Yes	I do not know	Yes	Yes	2	Yes	Descriptive form	Yes	Yes	No	No	Yes	female	Ph.D habil.	13	Yes	Yes	No	Yes	No	Yes
108	Social sciences	No	N/A	Yes	I do not know	Yes	Yes	1	Yes	Questionnaire with descriptive part	Yes	Yes	No	No	Yes	male	Professor	13	Yes	Yes	No	Yes	No	Yes
109	Social sciences	Yes	Ph.D habil.	Yes	Yes	Yes	No	2	Yes	Descriptive form	Yes	Yes	No	I do not know	Yes	female	Ph.D	13	Yes	Yes	No	Yes	No	Yes
110	Social sciences	Yes	Professor	Yes	I do not know	Yes	No	2	Yes	Descriptive form	Yes	No	No	No	Yes	female	Ph.D habil.	13	Yes	Yes	No	Yes	No	Yes
111	Social sciences	No	N/A	No	Yes	Yes	Yes	1	Yes	Descriptive form	Yes	No	No	No	Yes	male	Ph.D habil.	13	Yes	Yes	No	Yes	No	Yes
112	Social sciences	Yes	Ph.D habil.	Yes	Yes	Yes	Yes	1	Yes	Descriptive form	Yes	Yes	No	Yes	Yes	female	Ph.D	13	Yes	Yes	No	Yes	No	Yes
113	Social sciences	No	N/A	Yes	No	Yes	Yes	1	Yes	Descriptive form	Yes	No	No	No	Yes	female	Professor	13	Yes	Yes	No	Yes	No	Yes
114	Social sciences	Yes	Ph.D habil.	Yes	Yes	Yes	Yes	1	Yes	Descriptive form	Yes	Yes	Yes	Yes	Yes	male	Ph.D	13	Yes	Yes	No	Yes	No	Yes
115	Social sciences	No	N/A	No	Yes	Yes	Yes	2	No	N/A	N/A	N/A	N/A	N/A	N/A	female	Ph.D	13	Yes	Yes	No	Yes	No	Yes
116	Social sciences	No	N/A	Yes	Yes	Yes	No	2	Yes	Descriptive form	Yes	Yes	No	No	Yes	male	Ph.D	13	Yes	Yes	No	Yes	No	Yes
117	Social sciences	Yes	Ph.D habil.	Yes	Yes	Yes	Yes	2	Yes	Descriptive form	Yes	Yes	No	I do not know	Yes	male	Ph.D	13	Yes	Yes	No	Yes	No	Yes
118	Social sciences	No	N/A	No	Yes	Yes	Yes	2	Yes	Questionnaire with descriptive part	Yes	Yes	No	No	Yes	female	Ph.D	14	Yes	Yes	Yes	Yes	No	Yes
119	Social sciences	No	N/A	Yes	I do not know	Yes	Yes	2	Yes	Descriptive form	Yes	Yes	No	No	Yes	female	Ph.D	14	Yes	Yes	Yes	Yes	No	Yes
120	Humanities	No	N/A	Yes	I do not know	Yes	No	1	Yes	Descriptive form	Yes	No	No	No	Yes	male	Professor	14	Yes	Yes	Yes	Yes	No	Yes
121	Social sciences	Yes	Ph.D habil.	Yes	No	Yes	Yes	2	Yes	Descriptive form	Yes	Yes	No	No	Yes	female	Ph.D	14	Yes	Yes	Yes	Yes	No	Yes
122	Engineering and Technology	No	N/A	Yes	I do not know	Yes	Yes	1	Yes	Questionnaire with descriptive part	Yes	Yes	Yes	I do not know	Yes	male	Ph.D habil.	14	Yes	Yes	Yes	Yes	No	Yes
123	Social sciences	Yes	Ph.D habil.	Yes	No	Yes	Yes	2	Yes	Descriptive form	Yes	Yes	No	No	Yes	male	Ph.D	14	Yes	Yes	Yes	Yes	No	Yes
124	Engineering and Technology	No	N/A	Yes	I do not know	Yes	No	2	Yes	Descriptive form	Yes	Yes	No	No	Yes	male	Professor	14	Yes	Yes	Yes	Yes	No	Yes
125	Engineering and Technology	No	N/A	Yes	Yes	Yes	Yes	1	Yes	Descriptive form	Yes	Yes	No	I do not know	Yes	female	Ph.D	14	Yes	Yes	Yes	Yes	No	Yes
126	Social sciences	Yes	Ph.D habil.	Yes	Yes	Yes	Yes	2	Yes	Descriptive form	Yes	Yes	No	I do not know	Yes	female	Ph.D habil.	14	Yes	Yes	Yes	Yes	No	Yes
127	Social sciences	Yes	Professor	Yes	Yes	Yes	No	2	Yes	Descriptive form	Yes	Yes	No	I do not know	Yes	female	Ph.D habil.	14	Yes	Yes	Yes	Yes	No	Yes
128	Engineering and Technology	No	N/A	Yes	I do not know	Yes	Yes	2	Yes	Descriptive form	Yes	Yes	Yes	I do not know	Yes	male	Professor	14	Yes	Yes	Yes	Yes	No	Yes
129	Social sciences	Yes	Ph.D	No	No	Yes	No	2	Yes	Descriptive form	Yes	No	No	No	Yes	male	Ph.D	15	Yes	Yes	Yes	Yes	No	Yes
130	Social sciences	No	N/A	No	I do not know	Yes	Yes	1	Yes	Descriptive form	Yes	Yes	No	No	Yes	male	Ph.D	15	Yes	Yes	Yes	Yes	No	Yes
131	Humanities	No	N/A	Yes	I do not know	I do not know	N/A	N/A	N/A	N/A	N/A	N/A	N/A	N/A	N/A	female	Ph.D	15	Yes	Yes	Yes	Yes	No	Yes
132	Humanities	Yes	Ph.D habil.	Yes	I do not know	Yes	Yes	1	Yes	Descriptive form	Yes	Yes	No	No	Yes	female	Ph.D habil.	15	Yes	Yes	Yes	Yes	No	Yes
133	Humanities	No	N/A	No	I do not know	Yes	Yes	1	Yes	Descriptive form	Yes	Yes	No	No	Yes	male	Ph.D habil.	15	Yes	Yes	Yes	Yes	No	Yes
134	Social sciences	Yes	Ph.D habil.	Yes	No	Yes	Yes	2	Yes	Descriptive form	Yes	No	No	I do not know	Yes	female	Ph.D	15	Yes	Yes	Yes	Yes	No	Yes
135	Humanities	Yes	Ph.D habil.	Yes	I do not know	Yes	Yes	1	Yes	Descriptive form	Yes	No	No	No	Yes	female	Ph.D	15	Yes	Yes	Yes	Yes	No	Yes
136	Social sciences	No	N/A	Yes	No	No	N/A	N/A	N/A	N/A	N/A	N/A	N/A	N/A	N/A	male	Ph.D	15	Yes	Yes	Yes	Yes	No	Yes
137	Social sciences	No	N/A	No	Yes	Yes	No	1	Yes	Descriptive form	Yes	Yes	No	I do not know	Yes	female	Ph.D habil.	15	Yes	Yes	Yes	Yes	No	Yes
138	Humanities	No	N/A	No	No	Yes	Yes	1	Yes	Descriptive form	Yes	Yes	No	No	Yes	female	N/A	15	Yes	Yes	Yes	Yes	No	Yes
139	Social sciences	No	N/A	Yes	I do not know	Yes	Yes	1	Yes	Descriptive form	Yes	Yes	No	No	Yes	female	Ph.D	16	Yes	Yes	Yes	Yes	No	Yes
140	Humanities	Yes	Ph.D habil.	Yes	No	Yes	Yes	1	Yes	Descriptive form	Yes	No	No	No	Yes	male	Ph.D	16	Yes	Yes	Yes	Yes	No	Yes
141	Humanities	No	N/A	Yes	Yes	I do not know	N/A	N/A	N/A	N/A	N/A	N/A	N/A	N/A	N/A	female	Ph.D	16	Yes	Yes	Yes	Yes	No	Yes
142	Humanities	No	N/A	Yes	Yes	Yes	No	1	Yes	Descriptive form	Yes	No	No	I do not know	Yes	male	Ph.D habil.	16	Yes	Yes	Yes	Yes	No	Yes
143	Social sciences	Yes	Ph.D habil.	Yes	I do not know	Yes	Yes	1	Yes	Questionnaire with descriptive part	Yes	Yes	Yes	I do not know	Yes	male	Ph.D	16	Yes	Yes	Yes	Yes	No	Yes
144	Humanities	No	N/A	Yes	No	Yes	Yes	2	Yes	Descriptive form	Yes	No	No	No	Yes	female	Ph.D	16	Yes	Yes	Yes	Yes	No	Yes
145	Humanities	Yes	Ph.D habil.	Yes	Yes	Yes	No	2	Yes	Descriptive form	Yes	Yes	Yes	Yes	Yes	male	Ph.D	16	Yes	Yes	Yes	Yes	No	Yes
146	Social sciences	No	N/A	Yes	I do not know	Yes	Yes	1	Yes	Descriptive form	Yes	Yes	No	No	Yes	male	Ph.D	16	Yes	Yes	Yes	Yes	No	Yes
147	Humanities	Yes	Ph.D habil.	Yes	I do not know	Yes	Yes	1	Yes	Descriptive form	Yes	Yes	No	Yes	Yes	female	Ph.D	16	Yes	Yes	Yes	Yes	No	Yes
148	Social sciences	Yes	Ph.D habil.	Yes	Yes	Yes	Yes	1	Yes	Descriptive form	Yes	Yes	Yes	No	Yes	male	Ph.D	17	Yes	Yes	No	Yes	No	Yes
149	Humanities	No	N/A	No	I do not know	Yes	Yes	1	Yes	Descriptive form	Yes	No	Yes	No	Yes	female	Ph.D	17	Yes	Yes	No	Yes	No	Yes
150	Humanities	No	N/A	No	No	Yes	Yes	1	Yes	Descriptive form	Yes	Yes	Yes	No	Yes	male	Ph.D	17	Yes	Yes	No	Yes	No	Yes
151	Social sciences	No	N/A	No	I do not know	Yes	Yes	1	Yes	Descriptive form	Yes	No	No	No	Yes	male	Ph.D habil.	17	Yes	Yes	No	Yes	No	Yes
152	Humanities	No	N/A	Yes	I do not know	Yes	No	1	Yes	Descriptive form	Yes	No	Yes	I do not know	Yes	female	N/A	17	Yes	Yes	No	Yes	No	Yes
153	Humanities	Yes	Professor	Yes	Yes	Yes	No	1	Yes	Descriptive form	Yes	Yes	Yes	No	Yes	female	Ph.D habil.	17	Yes	Yes	No	Yes	No	Yes
154	Humanities	No	N/A	No	No	Yes	Yes	1	Yes	Descriptive form	Yes	No	No	No	Yes	female	Ph.D	17	Yes	Yes	No	Yes	No	Yes
155	Humanities	No	N/A	No	I do not know	Yes	Yes	1	Yes	Descriptive form	Yes	No	Yes	No	Yes	male	Professor	17	Yes	Yes	No	Yes	No	Yes
156	Humanities	No	N/A	No	No	Yes	Yes	1	Yes	Descriptive form	Yes	Yes	Yes	I do not know	Yes	male	Ph.D	17	Yes	Yes	No	Yes	No	Yes
157	Engineering and Technology	No	N/A	No	No	No	N/A	N/A	N/A	N/A	N/A	N/A	N/A	N/A	N/A	female	Ph.D	18	Yes	Yes	Yes	Yes	No	Yes
158	Engineering and Technology	Yes	Ph.D habil.	Yes	No	Yes	Yes	2	Yes	Descriptive form	Yes	Yes	No	Yes	Yes	male	Ph.D	18	Yes	Yes	Yes	Yes	No	Yes
159	Social sciences	Yes	Ph.D habil.	No	I do not know	Yes	No	2	Yes	Descriptive form	Yes	No	No	No	Yes	male	Ph.D	18	Yes	Yes	Yes	Yes	No	Yes
160	Social sciences	No	N/A	Yes	No	Yes	Yes	1	Yes	Descriptive form	Yes	Yes	No	No	Yes	female	Ph.D	18	Yes	Yes	Yes	Yes	No	Yes
161	Humanities	No	N/A	Yes	No	Yes	Yes	1	Yes	Descriptive form	Yes	Yes	No	No	Yes	female	Ph.D	18	Yes	Yes	Yes	Yes	No	Yes
162	Humanities	No	N/A	Yes	Yes	Yes	Yes	2	Yes	Descriptive form	Yes	Yes	No	I do not know	Yes	male	Ph.D	18	Yes	Yes	Yes	Yes	No	Yes
163	Humanities	No	N/A	Yes	I do not know	Yes	Yes	1	Yes	Descriptive form	Yes	Yes	No	No	Yes	female	Ph.D	18	Yes	Yes	Yes	Yes	No	Yes
164	Humanities	No	N/A	Yes	Yes	Yes	Yes	1	Yes	Descriptive form	Yes	No	No	No	Yes	female	Ph.D	18	Yes	Yes	Yes	Yes	No	Yes
165	Humanities	Yes	Ph.D habil.	No	I do not know	Yes	Yes	2	Yes	Descriptive form	Yes	No	No	I do not know	Yes	male	Ph.D	19	Yes	Yes	No	Yes	No	Yes
166	Social sciences	No	N/A	Yes	I do not know	Yes	Yes	1	Yes	Descriptive form	Yes	Yes	No	Yes	Yes	female	Ph.D	19	Yes	Yes	No	Yes	No	Yes
167	Humanities	No	N/A	Yes	Yes	Yes	Yes	1	Yes	Descriptive form	Yes	Yes	Yes	No	Yes	male	Professor	19	Yes	Yes	No	Yes	No	Yes
168	Humanities	No	N/A	Yes	Yes	Yes	No	2	Yes	Descriptive form	Yes	No	No	I do not know	Yes	male	N/A	19	Yes	Yes	No	Yes	No	Yes
169	Humanities	No	N/A	No	No	Yes	Yes	1	Yes	Descriptive form	Yes	No	No	No	Yes	male	Ph.D	19	Yes	Yes	No	Yes	No	Yes
170	Humanities	No	N/A	Yes	I do not know	Yes	No	2	Yes	Descriptive form	Yes	Yes	No	No	Yes	female	Ph.D habil.	19	Yes	Yes	No	Yes	No	Yes
171	Social sciences	Yes	Professor	Yes	No	Yes	Yes	1	Yes	Descriptive form	Yes	Yes	No	No	Yes	male	Professor	19	Yes	Yes	No	Yes	No	Yes
172	Social sciences	Yes	Ph.D habil.	Yes	I do not know	Yes	Yes	1	Yes	Descriptive form	Yes	No	No	I do not know	Yes	male	Ph.D habil.	20	Yes	Yes	Yes	Yes	Yes	Yes
173	Social sciences	No	N/A	No	Yes	Yes	No	1	Yes	Descriptive form	Yes	No	No	I do not know	Yes	male	Ph.D	20	Yes	Yes	Yes	Yes	Yes	Yes
174	Social sciences	No	N/A	No	Yes	Yes	Yes	2	Yes	Descriptive form	Yes	Yes	Yes	No	Yes	female	Ph.D	20	Yes	Yes	Yes	Yes	Yes	Yes
175	Humanities	No	N/A	Yes	Yes	Yes	No	1	Yes	Descriptive form	Yes	Yes	No	I do not know	Yes	male	Professor	20	Yes	Yes	Yes	Yes	Yes	Yes
176	Social sciences	Yes	Professor	Yes	Yes	Yes	No	2	Yes	Descriptive form	Yes	Yes	Yes	Yes	Yes	female	Ph.D habil.	20	Yes	Yes	Yes	Yes	Yes	Yes
177	Social sciences	No	N/A	No	Yes	Yes	Yes	1	Yes	Descriptive form	Yes	Yes	No	I do not know	Yes	male	Ph.D	20	Yes	Yes	Yes	Yes	Yes	Yes
