# Supplementary material for: How to identify peer-reviewed publications: Open-identity labels in scholarly book publishing
Source: PLoS One. 2019 Mar 25;14(3):e0214423. doi: 10.1371/journal.pone.0214423 (PMC6433260; doi:10.1371/journal.pone.0214423)
Supplement: S2 File — (XLSX) [file pone.0214423.s002.xlsx]

## Sheet: Dataset_B2
Reviewer id	What area of knowledge does a monograph reviewed by you represent (in case of many areas, please select one that is the most suitable)?	Was this monograph related to academic promotion of the author?	How is this monograph related to academic promotion?	How do you assess your qualifications to review this monograph (matching the topic of this monograph)?	How many reviewers evaluated the manuscript?	What form did the review(s) take?	Did the publisher provide evaluation criteria?	Did the publisher expect an explicit conclusion?	How did you rate the manuscript?	Did you receive a response from the author concerning the review?	Did you receive a revised version of the monograph for re-evaluation?	Did you give the publisher your permission to place your name on the monograph’s editorial page?	In what form did you agree to include your name on the monograph’s editorial page?	Please indicate your gender	Please indicate the degree/title that you had at the time of publishing this monograph	Publisher id	S1: Open-identity labels confirm that monographs have been peer-reviewed	S2: Ph.D.-level researchers or other experts from the pertinent field peer-review manuscripts.	S3: Publishers give reviewers explicit evaluation criteria	S4: Publishers send reviews to authors	S5: Publishers ask the reviewers for permission to publish their names	S6: Publishers archive the documents produced during the peer-review process
1	Social sciences	Yes	Professor	High	2	Descriptive form	No	Yes	Recommendation for publication	No	No	Yes	Written contract	male	Professor	1	Yes	Yes	Yes	Yes	Yes	Yes
2	Social sciences	Yes	Ph.D habil.	High	I do not know	Descriptive form	No	No	Recommendation for publication after revision	No	No	No	N/A	female	Professor	1	Yes	Yes	Yes	Yes	Yes	Yes
3	Social sciences	Yes	Ph.D habil.	Very high	1	Descriptive form	Yes	Yes	Recommendation for publication after revision	Yes	No	Yes	Written contract	male	Professor	1	Yes	Yes	Yes	Yes	Yes	Yes
4	Social sciences	I do not know	N/A	High	I do not know	Descriptive form	No	Yes	Recommendation for publication after revision	Yes	Yes	No	N/A	male	Ph.D habil.	1	Yes	Yes	Yes	Yes	Yes	Yes
5	Engineering and Technology	Yes	Ph.D habil.	High	2	Questionnaire with descriptive part	Yes	Yes	Recommendation for publication	Yes	Yes	Yes	Written contract	male	Professor	2	Yes	N/A	Yes	Yes	No	Yes
6	Engineering and Technology	Yes	Ph.D habil.	High	1	Descriptive form	Yes	Yes	Recommendation for publication after revision	Yes	Yes	Yes	Written contract	male	Ph.D habil.	2	Yes	N/A	Yes	Yes	No	Yes
7	Engineering and Technology	Yes	Ph.D habil.	High	2	Descriptive form	No	No	Recommendation for publication	No	No	Yes	Other	male	Ph.D habil.	2	Yes	N/A	Yes	Yes	No	Yes
8	Engineering and Technology	Yes	Ph.D habil.	Very high	1	Descriptive form	No	Yes	Recommendation for publication	No	Yes	Yes	Orally	female	Ph.D habil.	2	Yes	N/A	Yes	Yes	No	Yes
9	Engineering and Technology	Yes	Ph.D habil.	Very high	I do not know	Questionnaire with descriptive part	Yes	Yes	Recommendation for publication after revision	Yes	Yes	Yes	Other	male	Ph.D habil.	2	Yes	N/A	Yes	Yes	No	Yes
10	Engineering and Technology	No	N/A	Very high	I do not know	Descriptive form	Yes	Yes	Recommendation for publication	No	No	Yes	Other	female	Ph.D habil.	2	Yes	N/A	Yes	Yes	No	Yes
11	Humanities	No	N/A	Medium	1	Descriptive form	No	No	Recommendation for publication after revision	No	No	No	N/A	male	Ph.D habil.	2	Yes	N/A	Yes	Yes	No	Yes
12	Engineering and Technology	Yes	Professor	Very high	I do not know	Descriptive form	Yes	Yes	Recommendation for publication	No	No	Yes	Other	male	Professor	2	Yes	N/A	Yes	Yes	No	Yes
13	Engineering and Technology	No	N/A	Very high	2	Descriptive form	Yes	Yes	Recommendation for publication after revision	Yes	No	Yes	Orally	male	Ph.D habil.	2	Yes	N/A	Yes	Yes	No	Yes
14	Engineering and Technology	No	N/A	Very high	2	Descriptive form	Yes	Yes	Recommendation for publication after revision	Yes	Yes	Yes	Orally	male	Professor	2	Yes	N/A	Yes	Yes	No	Yes
15	Engineering and Technology	Yes	Ph.D habil.	High	I do not know	Descriptive form	Yes	Yes	Recommendation for publication	No	No	Yes	Written contract	male	Ph.D habil.	2	Yes	N/A	Yes	Yes	No	Yes
16	Engineering and Technology	Yes	Ph.D habil.	Medium	1	Questionnaire with descriptive part	Yes	Yes	Recommendation for publication after revision	No	No	Yes	Other	male	Professor	2	Yes	N/A	Yes	Yes	No	Yes
17	Engineering and Technology	Yes	Professor	High	2	Descriptive form	No	Yes	Recommendation for publication after revision	Yes	Yes	Yes	Orally	male	Professor	2	Yes	N/A	Yes	Yes	No	Yes
18	Natural Sciences	No	N/A	High	I do not know	Descriptive form	No	No	Recommendation for publication	No	No	Yes	Other	male	Ph.D habil.	2	Yes	N/A	Yes	Yes	No	Yes
19	Social sciences	Yes	Ph.D habil.	High	1	Descriptive form	Yes	Yes	Recommendation for publication	Yes	Yes	Yes	E-mail communication	male	Professor	2	Yes	N/A	Yes	Yes	No	Yes
20	Engineering and Technology	Yes	Ph.D habil.	High	I do not know	Descriptive form	Yes	Yes	Recommendation for publication	Yes	No	Yes	Written contract	male	Ph.D habil.	3	Yes	N/A	Yes	Yes	No	Yes
21	Engineering and Technology	Yes	Ph.D habil.	High	2	Descriptive form	Yes	Yes	Recommendation for publication	Yes	Yes	No	N/A	male	Professor	3	Yes	N/A	Yes	Yes	No	Yes
22	Engineering and Technology	Yes	Professor	High	I do not know	Descriptive form	Yes	Yes	Recommendation for publication	No	No	Yes	Written contract	female	Ph.D habil.	3	Yes	N/A	Yes	Yes	No	Yes
23	Engineering and Technology	No	N/A	High	2	Questionnaire with descriptive part	Yes	Yes	Recommendation for publication after revision	No	No	Yes	Other	male	Ph.D habil.	3	Yes	N/A	Yes	Yes	No	Yes
24	Engineering and Technology	No	N/A	High	1	Questionnaire with descriptive part	Yes	Yes	Recommendation for publication after revision	Yes	No	Yes	Orally	male	Professor	3	Yes	N/A	Yes	Yes	No	Yes
25	Engineering and Technology	I do not know	N/A	Very high	2	Questionnaire with descriptive part	No	No	Recommendation for publication after revision	Yes	Yes	Yes	Other	female	Ph.D habil.	3	Yes	N/A	Yes	Yes	No	Yes
26	Engineering and Technology	Yes	Ph.D habil.	Very high	2	Descriptive form	Yes	Yes	Recommendation for publication	Yes	Yes	Yes	Written contract	male	Professor	3	Yes	N/A	Yes	Yes	No	Yes
27	Engineering and Technology	Yes	Ph.D habil.	High	2	Descriptive form	Yes	Yes	Recommendation for publication after revision	No	No	Yes	Other	female	Professor	3	Yes	N/A	Yes	Yes	No	Yes
28	Engineering and Technology	Yes	Ph.D	High	2	Descriptive form	No	No	Recommendation for publication	Yes	No	Yes	Written contract	male	Ph.D habil.	3	Yes	N/A	Yes	Yes	No	Yes
29	Engineering and Technology	I do not know	N/A	High	2	Descriptive form	Yes	Yes	Recommendation for publication after revision	No	No	Yes	E-mail communication	male	Ph.D habil.	3	Yes	N/A	Yes	Yes	No	Yes
30	Engineering and Technology	Yes	Ph.D habil.	Very high	I do not know	Descriptive form	Yes	Yes	Recommendation for publication	No	No	Yes	Orally	male	Professor	3	Yes	N/A	Yes	Yes	No	Yes
31	Engineering and Technology	Yes	Ph.D habil.	High	2	Descriptive form	Yes	Yes	Recommendation for publication	Yes	No	Yes	Written contract	female	Professor	3	Yes	N/A	Yes	Yes	No	Yes
32	Engineering and Technology	Yes	Ph.D habil.	Very high	3	Descriptive form	No	Yes	Recommendation for publication	Yes	Yes	Yes	Other	male	Professor	3	Yes	N/A	Yes	Yes	No	Yes
33	Engineering and Technology	No	N/A	High	2	Descriptive form	Yes	Yes	Recommendation for publication	Yes	No	Yes	Written contract	male	Professor	3	Yes	N/A	Yes	Yes	No	Yes
34	Engineering and Technology	Yes	Ph.D habil.	High	I do not know	Descriptive form	Yes	No	Recommendation for publication	Yes	No	Yes	Other	male	Professor	3	Yes	N/A	Yes	Yes	No	Yes
35	Engineering and Technology	Yes	Ph.D habil.	High	I do not know	Descriptive form	Yes	Yes	Recommendation for publication	Yes	No	No	N/A	female	Ph.D habil.	3	Yes	N/A	Yes	Yes	No	Yes
36	Engineering and Technology	Yes	Ph.D habil.	High	1	Descriptive form	Yes	Yes	Recommendation for publication after revision	Yes	Yes	Yes	E-mail communication	male	Ph.D habil.	3	Yes	N/A	Yes	Yes	No	Yes
37	Humanities	No	N/A	High	I do not know	Descriptive form	No	No	Recommendation for publication	No	No	No	N/A	male	Ph.D habil.	4	Yes	Yes	Yes	Yes	Yes	Yes
38	Humanities	Yes	Professor	Very high	3	Descriptive form	No	Yes	Recommendation for publication after revision	No	No	Yes	E-mail communication	male	Professor	4	Yes	Yes	Yes	Yes	Yes	Yes
39	Engineering and Technology	Yes	Ph.D habil.	Very high	I do not know	Descriptive form	No	Yes	Recommendation for publication	Yes	Yes	Yes	Other	male	Professor	4	Yes	Yes	Yes	Yes	Yes	Yes
40	Social sciences	No	N/A	Very high	5 or more	Questionnaire with descriptive part	Yes	Yes	Other	Yes	Yes	Yes	E-mail communication	male	Ph.D habil.	4	Yes	Yes	Yes	Yes	Yes	Yes
41	Humanities	Yes	Ph.D habil.	High	3	Descriptive form	Yes	Yes	Recommendation for publication	No	No	No	N/A	female	Professor	4	Yes	Yes	Yes	Yes	Yes	Yes
42	Humanities	I do not know	N/A	Very low	I do not know	Descriptive form	No	Yes	Recommendation for rejection	Yes	Yes	Yes	Other	male	Ph.D habil.	4	Yes	Yes	Yes	Yes	Yes	Yes
43	Social sciences	Yes	Ph.D habil.	Very high	1	Descriptive form	No	Yes	Recommendation for publication after revision	Yes	Yes	Yes	Written contract	female	Professor	4	Yes	Yes	Yes	Yes	Yes	Yes
44	Medical and Health sciences	Yes	Ph.D habil.	Very high	2	Descriptive form	Yes	Yes	Recommendation for publication after revision	Yes	No	Yes	Orally	male	Ph.D habil.	4	Yes	Yes	Yes	Yes	Yes	Yes
45	Social sciences	Yes	Ph.D habil.	Very high	1	Descriptive form	No	Yes	Recommendation for publication after revision	Yes	No	Yes	Other	male	Ph.D habil.	4	Yes	Yes	Yes	Yes	Yes	Yes
46	Humanities	Yes	Ph.D habil.	High	I do not know	Descriptive form	No	No	Recommendation for publication	No	No	No	N/A	female	Ph.D habil.	4	Yes	Yes	Yes	Yes	Yes	Yes
47	Humanities	No	N/A	High	I do not know	Descriptive form	No	Yes	Recommendation for publication	No	No	Yes	Orally	female	Ph.D habil.	4	Yes	Yes	Yes	Yes	Yes	Yes
48	Humanities	Yes	Professor	Very high	I do not know	Descriptive form	No	Yes	Recommendation for publication	Yes	No	Yes	Orally	female	Professor	4	Yes	Yes	Yes	Yes	Yes	Yes
49	Humanities	Yes	Ph.D habil.	High	2	Descriptive form	No	No	Recommendation for publication	No	No	Yes	Written contract	male	Ph.D habil.	4	Yes	Yes	Yes	Yes	Yes	Yes
50	Humanities	I do not know	N/A	High	2	Descriptive form	No	Yes	Recommendation for publication after revision	Yes	No	Yes	E-mail communication	female	Ph.D habil.	4	Yes	Yes	Yes	Yes	Yes	Yes
51	Medical and Health sciences	No	N/A	High	1	Descriptive form	No	Yes	Recommendation for publication after revision	Yes	Yes	Yes	E-mail communication	male	Professor	4	Yes	Yes	Yes	Yes	Yes	Yes
52	Social sciences	No	N/A	High	I do not know	Questionnaire with descriptive part	Yes	Yes	Recommendation for publication	No	No	No	N/A	female	Ph.D habil.	5	Yes	Yes	No	Yes	No	Yes
53	Social sciences	No	N/A	Very high	1	Questionnaire with descriptive part	Yes	No	Recommendation for publication	No	No	Yes	E-mail communication	male	Ph.D habil.	5	Yes	Yes	No	Yes	No	Yes
54	Social sciences	No	N/A	High	2	Questionnaire with descriptive part	No	Yes	Recommendation for publication	No	No	Yes	E-mail communication	male	Ph.D habil.	5	Yes	Yes	No	Yes	No	Yes
55	Social sciences	Yes	Ph.D habil.	Very high	I do not know	Other	Yes	Yes	Recommendation for publication after revision	Yes	No	Yes	E-mail communication	male	Professor	5	Yes	Yes	No	Yes	No	Yes
56	Social sciences	Yes	Other	High	1	Descriptive form	Yes	Yes	Recommendation for publication	No	No	Yes	Written contract	male	Professor	5	Yes	Yes	No	Yes	No	Yes
57	Social sciences	No	N/A	Very high	I do not know	Descriptive form	No	No	Recommendation for publication	No	No	Yes	Orally	male	Professor	5	Yes	Yes	No	Yes	No	Yes
58	Social sciences	No	N/A	High	1	Descriptive form	No	Yes	Recommendation for publication	No	No	Yes	Written contract	female	Ph.D habil.	5	Yes	Yes	No	Yes	No	Yes
59	Humanities	I do not know	N/A	High	1	Descriptive form	No	Yes	Recommendation for publication	Yes	Yes	Yes	E-mail communication	male	Professor	5	Yes	Yes	No	Yes	No	Yes
60	Humanities	I do not know	N/A	High	1	Descriptive form	No	Yes	Recommendation for publication	No	No	No	N/A	male	Ph.D habil.	5	Yes	Yes	No	Yes	No	Yes
61	Humanities	Yes	Ph.D habil.	High	I do not know	Descriptive form	No	Yes	Recommendation for publication after revision	Yes	Yes	Yes	Written contract	male	Ph.D habil.	5	Yes	Yes	No	Yes	No	Yes
62	Social sciences	Yes	Ph.D habil.	Very high	2	Questionnaire with descriptive part	Yes	Yes	Recommendation for publication after revision	No	No	Yes	Orally	male	Professor	5	Yes	Yes	No	Yes	No	Yes
63	Humanities	Yes	Ph.D habil.	High	2	Descriptive form	No	Yes	Recommendation for publication	No	No	Yes	E-mail communication	male	Professor	6	Yes	Yes	No	Yes	Yes	Yes
64	Social sciences	Yes	Ph.D habil.	High	3	Descriptive form	No	Yes	Recommendation for publication	No	Yes	Yes	Written contract	male	Professor	6	Yes	Yes	No	Yes	Yes	Yes
65	Humanities	No	N/A	High	I do not know	Descriptive form	No	Yes	Recommendation for publication	Yes	Yes	Yes	Written contract	male	Ph.D habil.	6	Yes	Yes	No	Yes	Yes	Yes
66	Natural Sciences	I do not know	N/A	High	I do not know	Descriptive form	Yes	Yes	Recommendation for publication	No	No	Yes	Written contract	male	Ph.D habil.	6	Yes	Yes	No	Yes	Yes	Yes
67	Humanities	Yes	Ph.D habil.	High	I do not know	Descriptive form	No	No	Recommendation for publication	Yes	No	Yes	E-mail communication	male	Ph.D habil.	6	Yes	Yes	No	Yes	Yes	Yes
68	Social sciences	Yes	Ph.D habil.	High	1	Descriptive form	No	Yes	Recommendation for publication	Yes	No	Yes	Written contract	male	Professor	6	Yes	Yes	No	Yes	Yes	Yes
69	Social sciences	Yes	Ph.D habil.	Very high	1	Descriptive form	Yes	Yes	Recommendation for publication	Yes	No	Yes	Other	male	Professor	6	Yes	Yes	No	Yes	Yes	Yes
70	Humanities	Yes	Ph.D habil.	Very high	1	Descriptive form	No	No	Recommendation for publication	No	No	Yes	E-mail communication	male	Ph.D habil.	6	Yes	Yes	No	Yes	Yes	Yes
71	Social sciences	Yes	Professor	Very high	I do not know	Descriptive form	No	No	Recommendation for publication	Yes	No	Yes	Other	female	Ph.D habil.	6	Yes	Yes	No	Yes	Yes	Yes
72	Humanities	Yes	Ph.D habil.	Very high	4	Descriptive form	Yes	Yes	Recommendation for publication	No	No	Yes	Written contract	male	Professor	6	Yes	Yes	No	Yes	Yes	Yes
73	Humanities	Yes	Ph.D habil.	Very high	I do not know	Descriptive form	Yes	Yes	Recommendation for publication after revision	No	No	Yes	Written contract	male	Ph.D habil.	6	Yes	Yes	No	Yes	Yes	Yes
74	Humanities	Yes	Ph.D habil.	High	I do not know	Descriptive form	No	Yes	Recommendation for publication after revision	No	Yes	Yes	Other	female	Professor	6	Yes	Yes	No	Yes	Yes	Yes
75	Humanities	Yes	Ph.D habil.	Very high	2	Descriptive form	No	Yes	Recommendation for publication after revision	No	No	Yes	Written contract	male	Ph.D habil.	7	Yes	Yes	Yes	Yes	No	Yes
76	Social sciences	I do not know	N/A	High	I do not know	Questionnaire with descriptive part	No	No	Other	No	No	Yes	E-mail communication	male	Ph.D habil.	7	Yes	Yes	Yes	Yes	No	Yes
77	Social sciences	Yes	Ph.D habil.	Very high	I do not know	Descriptive form	Yes	Yes	Recommendation for publication after revision	Yes	Yes	No	N/A	female	Professor	7	Yes	Yes	Yes	Yes	No	Yes
78	Social sciences	Yes	Ph.D habil.	Very high	3	Descriptive form	No	Yes	Recommendation for publication	Yes	No	Yes	E-mail communication	male	Professor	7	Yes	Yes	Yes	Yes	No	Yes
79	Social sciences	Yes	Ph.D habil.	Very high	1	Descriptive form	Yes	Yes	Recommendation for publication	Yes	Yes	Yes	E-mail communication	male	Professor	7	Yes	Yes	Yes	Yes	No	Yes
80	Social sciences	Yes	Ph.D habil.	Very high	2	Descriptive form	No	Yes	Recommendation for publication after revision	No	No	No	N/A	male	Ph.D habil.	7	Yes	Yes	Yes	Yes	No	Yes
81	Social sciences	Yes	Ph.D habil.	Very high	1	Descriptive form	Yes	Yes	Recommendation for publication after revision	Yes	Yes	Yes	Written contract	male	Ph.D habil.	7	Yes	Yes	Yes	Yes	No	Yes
82	Agricultural sciences	Yes	Ph.D habil.	Very high	2	Descriptive form	Yes	Yes	Recommendation for publication after revision	Yes	Yes	Yes	E-mail communication	male	Professor	7	Yes	Yes	Yes	Yes	No	Yes
83	Social sciences	Yes	Ph.D habil.	High	I do not know	Descriptive form	Yes	No	Recommendation for publication	Yes	No	No	N/A	female	Professor	7	Yes	Yes	Yes	Yes	No	Yes
84	Social sciences	Yes	Ph.D habil.	High	I do not know	Questionnaire with descriptive part	Yes	Yes	Recommendation for publication after revision	Yes	Yes	Yes	Orally	male	Professor	7	Yes	Yes	Yes	Yes	No	Yes
85	Social sciences	Yes	Ph.D habil.	Very high	I do not know	Descriptive form	Yes	Yes	Recommendation for publication	Yes	No	Yes	Written contract	male	Professor	7	Yes	Yes	Yes	Yes	No	Yes
86	Social sciences	Yes	Ph.D habil.	Very high	I do not know	Descriptive form	Yes	Yes	Recommendation for publication after revision	Yes	Yes	Yes	Other	female	Ph.D habil.	7	Yes	Yes	Yes	Yes	No	Yes
87	Social sciences	Yes	Ph.D	Very high	I do not know	Descriptive form	No	Yes	Recommendation for publication	No	No	Yes	Written contract	male	Professor	7	Yes	Yes	Yes	Yes	No	Yes
88	Social sciences	Yes	Ph.D habil.	Very high	2	Descriptive form	No	No	Recommendation for publication	No	No	Yes	Written contract	male	Ph.D habil.	7	Yes	Yes	Yes	Yes	No	Yes
89	Social sciences	Yes	Ph.D habil.	Very high	2	Questionnaire with descriptive part	Yes	Yes	Recommendation for publication	Yes	No	Yes	E-mail communication	female	Professor	7	Yes	Yes	Yes	Yes	No	Yes
90	Social sciences	No	N/A	High	2	Descriptive form	No	Yes	Recommendation for publication	No	No	No	N/A	male	Ph.D habil.	7	Yes	Yes	Yes	Yes	No	Yes
91	Social sciences	Yes	Ph.D habil.	High	I do not know	Questionnaire with descriptive part	Yes	Yes	Recommendation for publication after revision	No	No	Yes	Written contract	male	Professor	7	Yes	Yes	Yes	Yes	No	Yes
92	Social sciences	Yes	Ph.D habil.	Very high	I do not know	Descriptive form	Yes	Yes	Recommendation for publication after revision	Yes	No	No	N/A	female	Ph.D habil.	7	Yes	Yes	Yes	Yes	No	Yes
93	Social sciences	Yes	Ph.D habil.	Very high	2	Descriptive form	No	No	Recommendation for publication after revision	No	No	Yes	Other	male	Ph.D habil.	7	Yes	Yes	Yes	Yes	No	Yes
94	Agricultural sciences	No	N/A	High	I do not know	Descriptive form	No	No	Recommendation for publication after revision	Yes	Yes	Yes	Other	male	Ph.D habil.	8	Yes	Yes	Yes	Yes	No	Yes
95	Humanities	Yes	Other	High	I do not know	Descriptive form	No	Yes	Recommendation for publication	Yes	No	No	N/A	female	Ph.D habil.	8	Yes	Yes	Yes	Yes	No	Yes
96	Humanities	I do not know	N/A	Very high	I do not know	Questionnaire with descriptive part	Yes	Yes	Recommendation for publication after revision	No	No	Yes	Other	male	Ph.D habil.	8	Yes	Yes	Yes	Yes	No	Yes
97	Social sciences	Yes	Ph.D habil.	Very high	I do not know	Questionnaire with descriptive part	Yes	Yes	Recommendation for publication	Yes	No	Yes	Written contract	male	Professor	8	Yes	Yes	Yes	Yes	No	Yes
98	Natural Sciences	No	N/A	High	I do not know	Descriptive form	No	No	Recommendation for publication after revision	Yes	No	No	N/A	male	Ph.D habil.	8	Yes	Yes	Yes	Yes	No	Yes
99	Humanities	Yes	Ph.D habil.	High	2	Descriptive form	No	No	Recommendation for publication after revision	No	No	No	N/A	female	Ph.D habil.	9	Yes	Yes	No	Yes	No	Yes
100	Social sciences	Yes	Ph.D habil.	High	1	Descriptive form	Yes	Yes	Recommendation for publication after revision	Yes	No	Yes	Written contract	female	Ph.D habil.	9	Yes	Yes	No	Yes	No	Yes
101	Humanities	No	N/A	Very high	1	Questionnaire with descriptive part	Yes	Yes	Recommendation for publication after revision	No	No	Yes	E-mail communication	female	Professor	9	Yes	Yes	No	Yes	No	Yes
102	Social sciences	Yes	Ph.D habil.	High	1	Descriptive form	No	Yes	Recommendation for publication after revision	Yes	Yes	Yes	Written contract	male	Ph.D habil.	9	Yes	Yes	No	Yes	No	Yes
103	Humanities	Yes	Ph.D habil.	Low	I do not know	Descriptive form	No	Yes	Recommendation for publication after revision	No	No	Yes	Other	male	Professor	9	Yes	Yes	No	Yes	No	Yes
104	Humanities	Yes	Ph.D habil.	High	I do not know	Descriptive form	No	Yes	Recommendation for publication after revision	Yes	Yes	Yes	E-mail communication	female	Professor	9	Yes	Yes	No	Yes	No	Yes
105	Natural Sciences	Yes	Ph.D	High	1	Descriptive form	No	Yes	Recommendation for publication	No	No	Yes	Orally	male	Professor	9	Yes	Yes	No	Yes	No	Yes
106	Humanities	Yes	Ph.D habil.	Very high	2	Descriptive form	No	No	Recommendation for publication	No	No	No	N/A	male	Professor	9	Yes	Yes	No	Yes	No	Yes
107	Social sciences	Yes	Ph.D habil.	Very high	2	Descriptive form	Yes	Yes	Recommendation for publication	No	No	Yes	Written contract	female	Professor	9	Yes	Yes	No	Yes	No	Yes
108	Social sciences	Yes	Ph.D habil.	Very high	I do not know	Descriptive form	No	Yes	Recommendation for publication	No	No	Yes	Written contract	female	Ph.D habil.	9	Yes	Yes	No	Yes	No	Yes
109	Natural Sciences	Yes	Ph.D habil.	Very high	1	Descriptive form	Yes	Yes	Recommendation for publication after revision	No	No	Yes	Written contract	male	Professor	10	Yes	Yes	No	Yes	No	Yes
110	Natural Sciences	Yes	Ph.D habil.	Very high	2	Descriptive form	Yes	Yes	Recommendation for publication after revision	No	Yes	Yes	Other	male	Professor	10	Yes	Yes	No	Yes	No	Yes
111	Social sciences	Yes	Professor	High	2	Descriptive form	Yes	Yes	Recommendation for publication after revision	Yes	No	Yes	E-mail communication	male	Professor	10	Yes	Yes	No	Yes	No	Yes
112	Agricultural sciences	Yes	Ph.D habil.	High	2	Descriptive form	Yes	Yes	Recommendation for publication	Yes	No	Yes	Written contract	male	Professor	10	Yes	Yes	No	Yes	No	Yes
113	Natural Sciences	No	N/A	Medium	I do not know	Questionnaire with descriptive part	Yes	Yes	Recommendation for publication after revision	No	No	Yes	E-mail communication	male	Ph.D habil.	10	Yes	Yes	No	Yes	No	Yes
114	Agricultural sciences	Yes	Ph.D habil.	Very high	2	Descriptive form	Yes	Yes	Recommendation for publication after revision	Yes	No	Yes	Orally	male	Ph.D habil.	10	Yes	Yes	No	Yes	No	Yes
115	Agricultural sciences	Yes	Ph.D habil.	High	2	Descriptive form	No	No	Recommendation for publication after revision	No	No	Yes	Written contract	female	Professor	10	Yes	Yes	No	Yes	No	Yes
116	Engineering and Technology	Yes	Ph.D habil.	High	1	Descriptive form	No	No	Recommendation for publication after revision	Yes	No	Yes	Other	female	Ph.D habil.	10	Yes	Yes	No	Yes	No	Yes
117	Engineering and Technology	Yes	Ph.D habil.	Very high	2	Descriptive form	No	Yes	Recommendation for publication after revision	No	No	No	N/A	female	Ph.D habil.	10	Yes	Yes	No	Yes	No	Yes
118	Social sciences	No	N/A	High	I do not know	Descriptive form	No	Yes	Recommendation for publication	Yes	No	Yes	Other	female	Ph.D habil.	10	Yes	Yes	No	Yes	No	Yes
119	Agricultural sciences	Yes	Ph.D habil.	Very high	1	Descriptive form	No	Yes	Recommendation for publication after revision	Yes	Yes	Yes	Written contract	female	Professor	10	Yes	Yes	No	Yes	No	Yes
120	Agricultural sciences	Yes	Ph.D habil.	High	1	Descriptive form	No	Yes	Recommendation for publication	Yes	No	Yes	Other	male	Professor	10	Yes	Yes	No	Yes	No	Yes
121	Agricultural sciences	Yes	Ph.D habil.	Very high	1	Descriptive form	Yes	Yes	Recommendation for publication after revision	No	No	Yes	Written contract	female	Professor	10	Yes	Yes	No	Yes	No	Yes
122	Natural Sciences	Yes	Ph.D habil.	High	2	Descriptive form	Yes	No	Recommendation for publication after revision	No	No	No	N/A	female	Ph.D habil.	10	Yes	Yes	No	Yes	No	Yes
123	Social sciences	No	N/A	High	2	Descriptive form	Yes	Yes	Recommendation for publication after revision	Yes	Yes	Yes	Written contract	female	Ph.D habil.	10	Yes	Yes	No	Yes	No	Yes
124	Social sciences	Yes	Ph.D habil.	High	2	Descriptive form	Yes	Yes	Recommendation for publication	Yes	No	Yes	Other	male	Professor	10	Yes	Yes	No	Yes	No	Yes
125	Engineering and Technology	Yes	Ph.D habil.	High	2	Descriptive form	No	No	Recommendation for publication after revision	No	No	No	N/A	male	Ph.D habil.	10	Yes	Yes	No	Yes	No	Yes
126	Social sciences	No	N/A	Very high	1	Descriptive form	No	No	Recommendation for publication after revision	Yes	No	Yes	Orally	male	Professor	10	Yes	Yes	No	Yes	No	Yes
127	Social sciences	Yes	Ph.D	Very high	I do not know	Descriptive form	No	No	Recommendation for publication	No	No	Yes	Other	female	Ph.D habil.	10	Yes	Yes	No	Yes	No	Yes
128	Humanities	No	N/A	High	1	Descriptive form	No	No	Recommendation for publication	No	No	Yes	Other	female	Ph.D habil.	11	Yes	Yes	Yes	Yes	No	Yes
129	Humanities	No	N/A	Very high	1	Descriptive form	Yes	No	Recommendation for publication	Yes	Yes	Yes	Orally	male	Professor	11	Yes	Yes	Yes	Yes	No	Yes
130	Humanities	Yes	Ph.D habil.	High	1	Descriptive form	No	Yes	Recommendation for publication	Yes	No	Yes	Orally	female	Ph.D habil.	11	Yes	Yes	Yes	Yes	No	Yes
131	Humanities	No	N/A	High	I do not know	Questionnaire with descriptive part	Yes	Yes	Recommendation for publication	No	No	Yes	Orally	male	Ph.D habil.	11	Yes	Yes	Yes	Yes	No	Yes
132	Humanities	No	N/A	High	I do not know	Descriptive form	No	No	Recommendation for publication	No	No	Yes	E-mail communication	female	Professor	11	Yes	Yes	Yes	Yes	No	Yes
133	Social sciences	Yes	Ph.D habil.	Medium	1	Descriptive form	No	No	Recommendation for publication after revision	No	No	No	N/A	female	Professor	11	Yes	Yes	Yes	Yes	No	Yes
134	Humanities	I do not know	N/A	Low	I do not know	Descriptive form	No	Yes	Recommendation for publication	Yes	No	Yes	Orally	female	Ph.D habil.	11	Yes	Yes	Yes	Yes	No	Yes
135	Humanities	Yes	Ph.D	High	1	Descriptive form	No	Yes	Recommendation for publication	Yes	No	Yes	E-mail communication	male	Professor	11	Yes	Yes	Yes	Yes	No	Yes
136	Humanities	No	N/A	High	I do not know	Descriptive form	No	Yes	Recommendation for publication	No	No	Yes	Orally	female	Ph.D habil.	11	Yes	Yes	Yes	Yes	No	Yes
137	Humanities	No	N/A	Very high	4	Descriptive form	Yes	Yes	Recommendation for publication	No	No	Yes	Written contract	male	Professor	11	Yes	Yes	Yes	Yes	No	Yes
138	Humanities	Yes	Ph.D habil.	High	2	Descriptive form	Yes	Yes	Recommendation for publication	No	No	Yes	Orally	female	Ph.D habil.	11	Yes	Yes	Yes	Yes	No	Yes
139	Humanities	No	N/A	Medium	2	Descriptive form	No	No	Recommendation for publication after revision	Yes	No	Yes	Other	male	Professor	11	Yes	Yes	Yes	Yes	No	Yes
140	Social sciences	Yes	Ph.D habil.	Very high	I do not know	Descriptive form	Yes	Yes	Recommendation for publication after revision	No	No	Yes	Written contract	female	Professor	12	Yes	Yes	Yes	Yes	No	Yes
141	Social sciences	Yes	Ph.D habil.	Very high	I do not know	Descriptive form	No	Yes	Recommendation for publication after revision	No	No	No	N/A	male	Professor	12	Yes	Yes	Yes	Yes	No	Yes
142	Social sciences	Yes	Professor	High	I do not know	Descriptive form	Yes	Yes	Recommendation for publication	Yes	No	Yes	Written contract	male	Professor	12	Yes	Yes	Yes	Yes	No	Yes
143	Social sciences	Yes	Ph.D habil.	Very high	I do not know	Descriptive form	No	Yes	Recommendation for publication	No	No	Yes	E-mail communication	male	Professor	12	Yes	Yes	Yes	Yes	No	Yes
144	Social sciences	No	N/A	Very high	1	Descriptive form	No	Yes	Recommendation for publication	No	No	Yes	Written contract	male	Professor	12	Yes	Yes	Yes	Yes	No	Yes
145	Social sciences	No	N/A	Very high	2	Questionnaire with descriptive part	Yes	Yes	Recommendation for publication after revision	Yes	Yes	Yes	Written contract	male	Ph.D habil.	12	Yes	Yes	Yes	Yes	No	Yes
146	Social sciences	Yes	Professor	High	I do not know	Descriptive form	Yes	Yes	Recommendation for publication	No	No	Yes	Orally	male	Professor	12	Yes	Yes	Yes	Yes	No	Yes
147	Humanities	No	N/A	High	1	Descriptive form	No	No	Recommendation for publication	No	No	Yes	Written contract	male	Professor	13	Yes	Yes	No	Yes	No	Yes
148	Social sciences	Yes	Professor	High	2	Descriptive form	Yes	Yes	Recommendation for publication	Yes	No	Yes	E-mail communication	male	Professor	13	Yes	Yes	No	Yes	No	Yes
149	Social sciences	Yes	Ph.D habil.	High	2	Questionnaire with descriptive part	Yes	Yes	Recommendation for publication after revision	Yes	Yes	Yes	Written contract	male	Professor	13	Yes	Yes	No	Yes	No	Yes
150	Humanities	Yes	Ph.D habil.	High	I do not know	Descriptive form	No	No	Recommendation for publication	No	No	Yes	Written contract	male	Ph.D habil.	13	Yes	Yes	No	Yes	No	Yes
151	Social sciences	I do not know	N/A	High	I do not know	Descriptive form	No	Yes	Recommendation for publication	Yes	Yes	Yes	E-mail communication	female	Professor	13	Yes	Yes	No	Yes	No	Yes
152	Social sciences	I do not know	N/A	Very high	I do not know	Questionnaire with descriptive part	Yes	Yes	Other	No	No	Yes	Written contract	female	Professor	13	Yes	Yes	No	Yes	No	Yes
153	Social sciences	Yes	Ph.D habil.	High	3	Descriptive form	Yes	No	Recommendation for publication	Yes	No	Yes	Other	female	Professor	13	Yes	Yes	No	Yes	No	Yes
154	Agricultural sciences	Yes	Ph.D habil.	Very high	I do not know	Descriptive form	No	Yes	Recommendation for publication after revision	Yes	No	Yes	Written contract	female	Ph.D habil.	14	Yes	Yes	Yes	Yes	No	Yes
155	Humanities	No	N/A	High	2	Descriptive form	No	Yes	Recommendation for publication	Yes	Yes	Yes	Written contract	male	Ph.D habil.	14	Yes	Yes	Yes	Yes	No	Yes
156	Social sciences	Yes	Other	Medium	2	Descriptive form	No	Yes	Recommendation for publication	No	No	No	N/A	female	Professor	14	Yes	Yes	Yes	Yes	No	Yes
157	Natural Sciences	Yes	Ph.D habil.	Very high	2	Descriptive form	Yes	No	Recommendation for publication after revision	No	No	No	N/A	male	Professor	14	Yes	Yes	Yes	Yes	No	Yes
158	Humanities	No	N/A	High	I do not know	Descriptive form	Yes	Yes	Recommendation for publication after revision	Yes	No	Yes	Other	male	Ph.D habil.	14	Yes	Yes	Yes	Yes	No	Yes
159	Social sciences	No	N/A	Very high	1	Descriptive form	No	No	Recommendation for publication	No	No	Yes	Other	male	Ph.D habil.	14	Yes	Yes	Yes	Yes	No	Yes
160	Engineering and Technology	No	N/A	Very high	2	Descriptive form	No	Yes	Recommendation for publication	Yes	No	Yes	Orally	male	Professor	14	Yes	Yes	Yes	Yes	No	Yes
161	Humanities	No	N/A	Very high	I do not know	Descriptive form	Yes	Yes	Recommendation for publication	No	No	No	N/A	female	Professor	14	Yes	Yes	Yes	Yes	No	Yes
162	Social sciences	Yes	Ph.D habil.	High	I do not know	Descriptive form	No	No	Recommendation for publication after revision	Yes	No	Yes	E-mail communication	male	Professor	14	Yes	Yes	Yes	Yes	No	Yes
163	Humanities	Yes	Ph.D habil.	Very high	1	Descriptive form	Yes	Yes	Recommendation for publication	Yes	Yes	Yes	Written contract	male	Professor	14	Yes	Yes	Yes	Yes	No	Yes
164	Social sciences	Yes	Ph.D habil.	High	2	Descriptive form	No	Yes	Recommendation for publication after revision	No	No	Yes	Written contract	male	Professor	14	Yes	Yes	Yes	Yes	No	Yes
165	Humanities	No	N/A	Very high	2	Descriptive form	Yes	Yes	Recommendation for publication	No	No	Yes	Written contract	male	Ph.D habil.	15	Yes	Yes	Yes	Yes	No	Yes
166	Humanities	No	N/A	High	I do not know	Descriptive form	No	No	Recommendation for publication	No	No	Yes	Orally	male	Professor	15	Yes	Yes	Yes	Yes	No	Yes
167	Natural Sciences	Yes	Ph.D habil.	Very high	1	Descriptive form	Yes	Yes	Recommendation for publication after revision	Yes	Yes	Yes	Other	male	Professor	15	Yes	Yes	Yes	Yes	No	Yes
168	Humanities	Yes	Ph.D habil.	High	2	Descriptive form	Yes	Yes	Recommendation for publication	No	No	Yes	Orally	male	Ph.D habil.	15	Yes	Yes	Yes	Yes	No	Yes
169	Humanities	Yes	Ph.D	High	I do not know	Descriptive form	No	Yes	Other	No	No	No	N/A	female	Ph.D habil.	15	Yes	Yes	Yes	Yes	No	Yes
170	Social sciences	No	N/A	High	I do not know	Questionnaire with descriptive part	No	Yes	Other	No	No	Yes	Other	male	Professor	15	Yes	Yes	Yes	Yes	No	Yes
171	Humanities	Yes	Ph.D habil.	High	1	Descriptive form	Yes	No	Recommendation for publication	Yes	Yes	Yes	E-mail communication	male	Ph.D habil.	15	Yes	Yes	Yes	Yes	No	Yes
172	Humanities	Yes	Ph.D habil.	High	1	Descriptive form	Yes	Yes	Recommendation for publication	No	No	No	N/A	male	Ph.D habil.	15	Yes	Yes	Yes	Yes	No	Yes
173	Social sciences	Yes	Ph.D habil.	High	1	Descriptive form	No	Yes	Recommendation for publication after revision	No	No	Yes	Written contract	male	Ph.D habil.	15	Yes	Yes	Yes	Yes	No	Yes
174	Engineering and Technology	I do not know	N/A	High	I do not know	Other	No	No	Other	No	No	No	N/A	female	Professor	15	Yes	Yes	Yes	Yes	No	Yes
175	Humanities	Yes	Ph.D habil.	Very high	1	Descriptive form	Yes	Yes	Recommendation for publication	Yes	No	Yes	Written contract	female	Professor	15	Yes	Yes	Yes	Yes	No	Yes
176	Social sciences	Yes	Ph.D	Very high	I do not know	Descriptive form	No	Yes	Recommendation for publication	No	No	Yes	E-mail communication	male	Professor	16	Yes	Yes	Yes	Yes	No	Yes
177	Social sciences	I do not know	N/A	High	I do not know	Questionnaire with descriptive part	Yes	Yes	Recommendation for publication	No	No	Yes	Orally	female	Ph.D habil.	16	Yes	Yes	Yes	Yes	No	Yes
178	Humanities	Yes	Ph.D habil.	Very high	3	Descriptive form	Yes	Yes	Recommendation for rejection	Yes	No	Yes	Written contract	male	Professor	16	Yes	Yes	Yes	Yes	No	Yes
179	Humanities	Yes	Ph.D	High	1	Questionnaire with descriptive part	Yes	Yes	Recommendation for publication after revision	No	No	No	N/A	female	Ph.D habil.	16	Yes	Yes	Yes	Yes	No	Yes
180	Humanities	I do not know	N/A	High	I do not know	Descriptive form	No	Yes	Recommendation for publication	No	No	Yes	Other	male	Ph.D habil.	16	Yes	Yes	Yes	Yes	No	Yes
181	Social sciences	No	N/A	High	I do not know	Questionnaire with descriptive part	Yes	Yes	Recommendation for publication	Yes	No	Yes	Written contract	female	Ph.D habil.	16	Yes	Yes	Yes	Yes	No	Yes
182	Social sciences	Yes	Ph.D	High	I do not know	Questionnaire with descriptive part	No	Yes	Recommendation for publication	No	No	Yes	Written contract	female	Professor	16	Yes	Yes	Yes	Yes	No	Yes
183	Social sciences	Yes	Ph.D	High	I do not know	Descriptive form	Yes	Yes	Recommendation for publication after revision	No	Yes	No	N/A	male	Professor	16	Yes	Yes	Yes	Yes	No	Yes
184	Humanities	No	N/A	High	I do not know	Questionnaire with descriptive part	Yes	Yes	Recommendation for publication	No	No	Yes	Other	male	Professor	16	Yes	Yes	Yes	Yes	No	Yes
185	Humanities	No	N/A	Very high	1	Descriptive form	No	Yes	Recommendation for publication after revision	Yes	No	Yes	Written contract	female	Ph.D habil.	16	Yes	Yes	Yes	Yes	No	Yes
186	Humanities	No	N/A	High	I do not know	Descriptive form	No	Yes	Recommendation for publication	Yes	No	No	N/A	female	Professor	16	Yes	Yes	Yes	Yes	No	Yes
187	Social sciences	I do not know	N/A	Very high	I do not know	Descriptive form	Yes	Yes	Recommendation for publication	No	No	Yes	E-mail communication	male	Professor	17	Yes	Yes	No	Yes	No	Yes
188	Humanities	Yes	Ph.D habil.	High	I do not know	Descriptive form	Yes	Yes	Recommendation for publication after revision	Yes	Yes	Yes	Other	male	Ph.D habil.	17	Yes	Yes	No	Yes	No	Yes
189	Humanities	I do not know	N/A	High	I do not know	Descriptive form	No	Yes	Recommendation for publication	Yes	No	Yes	Other	female	Ph.D habil.	17	Yes	Yes	No	Yes	No	Yes
190	Social sciences	Yes	Ph.D habil.	High	I do not know	Descriptive form	No	Yes	Recommendation for publication	No	No	Yes	E-mail communication	male	Professor	17	Yes	Yes	No	Yes	No	Yes
191	Humanities	I do not know	N/A	High	I do not know	Descriptive form	Yes	Yes	Recommendation for publication	Yes	No	Yes	E-mail communication	female	Ph.D habil.	17	Yes	Yes	No	Yes	No	Yes
192	Social sciences	Yes	Ph.D habil.	High	I do not know	Descriptive form	No	No	Recommendation for publication after revision	No	No	No	N/A	female	Ph.D habil.	17	Yes	Yes	No	Yes	No	Yes
193	Social sciences	No	N/A	High	I do not know	Descriptive form	No	Yes	Recommendation for publication	No	No	Yes	Other	male	Ph.D habil.	18	Yes	Yes	Yes	Yes	No	Yes
194	Humanities	I do not know	N/A	High	I do not know	Descriptive form	No	Yes	Recommendation for publication	Yes	No	Yes	Other	male	Professor	18	Yes	Yes	Yes	Yes	No	Yes
195	Humanities	No	N/A	High	1	Questionnaire with descriptive part	Yes	Yes	Recommendation for publication	No	No	Yes	E-mail communication	male	Professor	18	Yes	Yes	Yes	Yes	No	Yes
196	Humanities	Yes	Other	Very high	2	Descriptive form	No	Yes	Recommendation for publication after revision	Yes	Yes	Yes	E-mail communication	female	Professor	18	Yes	Yes	Yes	Yes	No	Yes
197	Humanities	Yes	Ph.D habil.	Very high	2	Descriptive form	No	Yes	Recommendation for publication	Yes	Yes	Yes	Orally	male	Professor	18	Yes	Yes	Yes	Yes	No	Yes
198	Engineering and Technology	Yes	Ph.D habil.	Medium	2	Descriptive form	No	No	Recommendation for publication	Yes	No	Yes	E-mail communication	male	Ph.D habil.	18	Yes	Yes	Yes	Yes	No	Yes
199	Humanities	Yes	Ph.D habil.	Medium	I do not know	Descriptive form	No	No	Recommendation for publication after revision	Yes	No	Yes	Written contract	male	Professor	18	Yes	Yes	Yes	Yes	No	Yes
200	Social sciences	No	N/A	High	1	Descriptive form	No	Yes	Recommendation for publication	Yes	No	Yes	Written contract	female	Ph.D habil.	18	Yes	Yes	Yes	Yes	No	Yes
201	Medical and Health sciences	I do not know	N/A	High	I do not know	Descriptive form	No	No	Recommendation for publication	No	No	Yes	Written contract	female	Ph.D habil.	18	Yes	Yes	Yes	Yes	No	Yes
202	Humanities	Yes	Ph.D habil.	Medium	I do not know	Descriptive form	No	Yes	Recommendation for publication after revision	No	No	No	N/A	male	Ph.D habil.	18	Yes	Yes	Yes	Yes	No	Yes
203	Humanities	I do not know	N/A	Very high	1	Descriptive form	No	Yes	Recommendation for publication	No	Yes	Yes	Orally	male	Professor	19	Yes	Yes	No	Yes	No	Yes
204	Social sciences	Yes	Ph.D	Very high	2	Descriptive form	No	No	Recommendation for publication after revision	Yes	No	Yes	Other	female	Ph.D habil.	19	Yes	Yes	No	Yes	No	Yes
205	Humanities	I do not know	N/A	Very high	I do not know	Descriptive form	Yes	Yes	Recommendation for publication after revision	No	No	Yes	Written contract	female	Ph.D habil.	19	Yes	Yes	No	Yes	No	Yes
206	Social sciences	Yes	Ph.D habil.	High	I do not know	Descriptive form	Yes	Yes	Recommendation for publication after revision	Yes	Yes	Yes	Orally	male	Professor	19	Yes	Yes	No	Yes	No	Yes
207	Social sciences	No	N/A	High	I do not know	Questionnaire with descriptive part	Yes	Yes	Recommendation for publication	Yes	No	Yes	Written contract	male	Professor	20	Yes	Yes	Yes	Yes	Yes	Yes
208	Social sciences	Yes	Ph.D	Very high	I do not know	Descriptive form	Yes	Yes	Recommendation for publication	Yes	No	Yes	E-mail communication	male	Ph.D habil.	20	Yes	Yes	Yes	Yes	Yes	Yes
209	Humanities	I do not know	N/A	High	I do not know	Descriptive form	No	No	Recommendation for publication	No	No	No	N/A	male	Professor	20	Yes	Yes	Yes	Yes	Yes	Yes
210	Social sciences	I do not know	N/A	Very high	I do not know	Descriptive form	No	Yes	Recommendation for publication	Yes	No	Yes	Written contract	female	Professor	20	Yes	Yes	Yes	Yes	Yes	Yes
211	Social sciences	Yes	Ph.D habil.	Very high	2	Descriptive form	Yes	Yes	Recommendation for publication	Yes	Yes	Yes	Written contract	male	Ph.D habil.	20	Yes	Yes	Yes	Yes	Yes	Yes
212	Social sciences	Yes	Professor	Very high	1	Descriptive form	Yes	Yes	Recommendation for publication	No	No	Yes	E-mail communication	male	Professor	20	Yes	Yes	Yes	Yes	Yes	Yes
